# Supplementary material for: Water masses influence the variation of microbial communities in the Yangtze River Estuary and its adjacent waters
Source: Front Microbiol. 2024 Mar 20;15:1367062. doi: 10.3389/fmicb.2024.1367062 (PMC10987813; doi:10.3389/fmicb.2024.1367062)
Supplement: Supplementary file 1 [file Table_1.XLSX]

## Sheet: Sheet1
Samples	COD (mg/L)	DO (mg/L)	pH	Alk (mmol/L)	Chla (μg/L	NH4+ (mg/L)	NO2 - (mg/L)	NO3 - (mg/L)	PO43- (mg/L)	Si (mg/L)	temperature (°C)	salinity(mg/L)
S2S	0.277129	6.97065	8.3	2.19075	0.158175	0.00615385	0.0035	0.0179	0.0128	0.0244	27.9902	30.4578
S2M	0.0751199	4.4064	8.05	2.15723	0.0302766	0.00350427	0.0063	0.1014	0.0286	0.2787	27.4425	31.1746
S2B	ND	2.72883	7.89	2.25553	0.0284996	0.00551282	0.00215	0.18775	0.037	0.6068	20.0251	34.2367
S3S	ND	6.58333	8.19	2.15723	0.0251979	0.00521368	ND	0.0008	0.0048	0.0801	28.1448	33.0418
S3M	ND	3.86591	7.97	1.81621	0.0331491	0.0057265	0.0021	0.1317	0.0239	0.3952	27.762	33.1048
S3B	ND	3.52541	7.94	1.72358	0.00906566	0.00384615	0.0027	0.1445	0.0278	0.4885	21.8543	34.2982
S4S	0.0804267	6.54359	8.18	2.19075	0.0167496	0.0101709	0.0001	ND	0.0015	0.0951	28.0051	33.2335
S4M	0.172056	6.35247	8.16	2.19075	0.0412623	0.00581197	0.0002	0.002	ND	0.1034	27.3652	33.6543
S4B	ND	4.33261	8.02	2.19075	0.0235564	0.00282051	0.0014	0.1161	0.0211	0.3671	21.9214	34.2549
P1S	0.166459	6.52355	8.17	2.22496	0.0128003	0.00376068	ND	ND	ND	0.091	27.8395	33.3132
P1M	0.127202	6.45826	8.16	2.22496	0.0325468	0.0024359	5e-05	0.00055	ND	0.0933	27.7461	33.1417
P1B	0.0133212	4.44643	8.04	2.22496	0.0368386	0.0017094	0.0016	0.0983	0.0183	0.3276	20.0416	34.2196
S5S	0.345415	6.50003	8.17	2.22496	0.013847	0.00418803	ND	ND	ND	0.0749	28.0002	33.5285
S5M	0.0515173	4.60524	8.04	2.22496	0.0374297	0.00564103	0.0008	0.0914	0.01545	0.28665	27.7835	33.165
S5B	0.083701	4.41636	8.02	2.25698	0.0172466	0.00273504	0.001	0.1118	0.0205	0.3442	22.1098	34.1375
S6S	0.413673	6.55373	8.17	2.22496	0.0161134	0.00153846	ND	ND	ND	0.0919	28.0005	33.4738
S6M	0.444442	4.71195	8.05	2.25698	0.114281	0.00521368	0.0015	0.0672	0.0131	0.2675	27.7465	33.1419
S6B	0.361684	4.51222	8.02	2.25698	0.0320272	0.00205128	0.0015	0.0951	0.0168	0.3136	22.377	34.0812
S7S	0.270791	6.62069	8.17	2.15868	0.0114488	0.00316239	ND	ND	ND	0.0917	28.0927	33.3368
S7M	0.117299	5.10869	8.07	2.1922	0.0739333	0.00333333	0.0029	0.0547	0.0101	0.2092	27.7779	33.1012
S7B	0.243205	4.60854	8.04	2.1922	0.0289965	0.00307692	0.0013	0.0904	0.0159	0.2919	26.0809	33.8062
M2S	0.164691	6.57086	8.17	2.1922	0.0173482	0.00807692	0.00035	ND	ND	0.0846	28.2336	33.1315
M2M	0.0939574	4.16657	8.03	2.28827	0.0299829	0.0057265	0.002	0.0794	0.0172	0.3167	27.7779	33.1944
M2B	ND	4.09018	8.02	2.28827	0.0339473	0.00512821	0.0013	0.0836	0.016	0.3314	23.8759	33.8758
N7S	0.00695522	6.67235	8.18	2.1922	0.00459307	0.00384615	ND	ND	ND	0.0549	28.1089	32.6312
N7M	0.0221629	3.37926	7.94	2.22496	0.068655	0.00205128	0.0021	0.1107	0.0146	0.3327	27.7079	33.1005
N7B	0.0359559	2.82399	7.93	2.22496	0.0480578	0.00239316	0.0013	0.1249	0.0198	0.4178	23.9322	33.67
N6S	0.13569	6.56655	8.17	2.22496	0.0130074	0.0025641	ND	0.0041	ND	0.1096	27.9773	33.1378
N6M	ND	4.54939	8.06	2.1922	0.0489086	0.00034188	0.0008	0.0574	0.0082	0.2288	27.7706	33.1017
N6B	ND	4.5212	8.03	2.22496	0.0403889	0.00119658	0.0009	0.0483	0.01	0.2368	25.2381	33.6357
N5S	0.221751	6.52347	8.17	2.20044	0.0398166	0.00123932	0.00065	0.00075	ND	0.14045	27.4163	33.069
N5M	0.134412	5.26385	8.09	2.2332	0.08199	0.00196581	0.0054	0.0282	0.004	0.1131	27.1405	33.1598
N5B	0.0720778	5.18533	8.09	2.2332	0.05212	0.00153846	0.0058	0.039	0.0066	0.2026	26.1975	33.4506
N4S	0.0252011	6.5473	8.17	2.20044	0.0261616	0.00316239	ND	ND	ND	0.1091	28.0054	33.4151
N4M	ND	5.51148	8.1	2.2332	0.0452605	0.00290598	0.0032	0.0279	0.005	0.1947	27.8444	33.4194
N4S	ND	5.46178	8.09	2.2332	0.0747277	0.00282051	0.0037	0.0304	0.0061	0.2039	25.973	33.6347
N3S	0.109245	6.32693	8.17	2.20044	0.0409988	0.00264957	0.0015	0.0114	0.0014	0.1176	27.9655	32.4757
N3M	ND	4.93623	8.06	2.26522	0.0701308	0.00111111	0.0037	0.0687	0.0115	0.2606	26.6943	33.3751
N3B	ND	4.5593	8.02	2.20044	0.0276751	0.000940171	0.0017	0.0791	0.0151	0.3335	23.5888	34.081
N2S	0.222475	7.08266	8.23	2.20044	0.659308	0.00675214	0.0025	0.0159	ND	0.1328	27.5369	24.939
N2M	ND	5.80735	8.14	2.20044	0.078372	0.00448718	0.00475	0.01435	0.00315	0.18185	25.7949	33.6058
N2B	ND	3.87619	7.98	2.2332	0.0831081	0.00213675	0.0031	0.12	0.0214	0.4133	22.7286	34.08
P2S	0.85579	9.38297	8.35	2.16692	1.20731	0.00692308	0.0076	0.0386	ND	0.0668	27.3404	28.7558
P2M	ND	5.58213	8.14	2.20044	0.109127	0.0042735	0.0037	0.0241	0.003	0.2057	26.98	33.1697
P2B	0.00761877	3.62671	8	2.2332	0.0461415	0.00367521	0.003	0.1181	0.0208	0.4095	22.9756	34.0174
N1S	0.412544	5.22857	8.08	2.13641	0.0621156	0.00324786	0.0094	0.4657	0.0271	0.8699	27.4959	17.652
N1M	1.03858	4.55966	8.08	2.30031	0.107463	0.00410256	0.0102	0.2728	0.0174	0.5051	26.1096	24.9596
N1B	0.296351	4.80174	8.08	2.23701	0.0450798	0.0082906	0.0108	0.3231	0.0212	0.58	25.3658	18.5682
N0S	1.69349	6.59596	8.09	1.87282	0.152753	0.00555556	0.0225	1.0693	0.0464	1.8128	26.7996	7.684
N0B	2.37058	5.79306	8.09	2.20424	0.242845	0.00401709	0.0174	0.9094	0.0433	1.6827	27.7838	13.6181
M0S	1.47201	6.44631	8.04	2.20424	0.066878	-8.54701e-05	0.0033	0.8247	0.0514	1.372	29.6019	14.8889
M0B	1.60229	6.40259	8.04	2.23701	0.11262	-0.00034188	0.0013	0.4552	0.0298	0.7845	27.6852	18.139
M1S	0.311271	5.57498	8.14	2.13257	0.060139	0.00136752	0.0066	0.1981	0.0138	0.3634	26.8712	24.8793
M1M	0.203658	5.36775	8.16	2.16687	0.0555046	0.00794872	0.0142	0.2525	0.0281	0.46	25.307	31.5113
M1B	0.20506	4.88621	8.13	2.2004	0.0651613	0.00965812	0.0115	0.1436	0.0204	0.3485	24.9079	20.5482
S1S	0.397502	5.29857	8.08	2.23316	0.0608318	0.00487179	0.0029	0.4557	0.0326	0.8003	26.5934	25.6109
S1M	0.457092	4.40252	8.05	2.32704	0.106446	0.00487179	0.0038	0.3317	0.0283	0.6307	25.2484	27.8408
S1B	0.408719	4.45995	8.05	2.35692	0.0937588	0.00410256	0.004	0.3334	0.0274	0.6228	24.2365	29.9549
	ND: not detected.
	Last letter of sample name indicates the sampling layer: S, surface; M, middle; B, bottom.
