# Supplementary material for: Water masses influence the variation of microbial communities in the Yangtze River Estuary and its adjacent waters
Source: Front Microbiol. 2024 Mar 20;15:1367062. doi: 10.3389/fmicb.2024.1367062 (PMC10987813; doi:10.3389/fmicb.2024.1367062)
Supplement: Supplementary file 2 [file Table_2.XLSX]

## Sheet: Sheet1
Table S2 Mantel test for correlation between community similarity and environmental factors based on Pearson’s coefficient
Environmental fator	RDA1	RDA2	R2	p-value
COD(Surface)	-0.99722	0.07456	0.6163	0.001	***
DO(Surface)	0.48087	-0.04745	0.3791	0.011	*
ALK(Surface)	0.99887	-0.04745	0.2516	0.092	.
Chla(Surface)	-0.30246	-0.95316	0.4931	0.009	**
NH4+(Surface)	0.49564	-0.86853	0.0987	0.415
NO2-(Surface)	-0.99944	-0.03342	0.4257	0.007	**
COD(Middle)	-0.94781	-0.31883	0.3657	0.033	*
DO(Middle)	0.33161	-0.94342	0.4613	0.005	**
Alk(Middle)	-0.97712	-0.21268	0.0315	0.763
Chla(Middle)	-0.93354	-0.35847	0.1766	0.237
NH4+(Middle)	-0.82942	0.55862	0.1097	0.421
NO2-(Middle)	-0.98541	-0.17017	0.4361	0.028	*
PO43-(Middle)	-0.9532	0.30235	0.3597	0.038	*
Temperature (Middle)	0.96979	0.24393	0.6777	0.002	**
Salinity (Middle)	0.99325	-0.11603	0.8404	0.001	***
DIC(Middle)	0.23286	0.97251	0.3801	0.025	*
COD(Bottom)	-0.94555	0.32548	0.8028	0.001	***
DO(Bottom)	-0.55534	0.83162	0.7332	0.001	***
Alk(Bottom)	-0.38833	0.92152	0.1327	0.273
Chla(Bottom)	-0.95698	0.29017	0.6752	0.001	***
NH4+(Bottom)	-0.20751	-0.97823	0.4062	0.017	*
NO2-(Bottom)	-0.98265	-0.18549	0.3934	0.014	*
PO43-(Bottom)	-0.80606	-0.59183	0.6409	0.001	***
Temperature (Bottom)	-0.69685	0.71722	0.673	0.001	***
salinity (Bottom)	0.95543	-0.29521	0.8367	0.001	***
DIC(Bottom)	0.80475	-0.59361	0.8605	0.001	***
